# Supplementary material for: Targeting in vitro vasculogenic mimicry and associated stemness transcriptional signature in human ovarian cancer cell models: new emerging roles of caffeic acid phenethyl ester synthetic analogs
Source: Front Pharmacol. 2026 Mar 17;17:1787101. doi: 10.3389/fphar.2026.1787101 (PMC13036157; doi:10.3389/fphar.2026.1787101)
Supplement: Supplementary file 3 [file Table1.xlsx]

## Sheet: Sheet1
	Supplementary Table S1. Biological Processes Identified by Unsupervised Clustering of the 89-Gene Panel. Summary of functional modules derived from z-score–standardized gene-expression values and hierarchical clustering.
	1. Suppressed Differentiation & Lineage-Committed Programs (Low-Expression Block)
	Representative genes	SOX2, JAK2, NOTCH2, B2M, ITGB1, ZEB1, ITGA6, MERTK, KLF4, LATS1, WWC1, ALCAM
	Biological processes	Repression of differentiation; loss of lineage programs; reduced immune signaling; diminished mechanotransduction.
	Enriched pathways	Hippo signaling; integrin signaling; interferon-associated cascades.
	Interpretation	A strongly inhibited transcriptional state with suppression of lineage commitment, immune activity, and mechanical signaling.
	2. Early Stem/Progenitor State & Epigenetic Maintenance (Intermediate-Low Expression)
	Representative genes	ID1, BMI1, FOXP1, DNMT1, STAT3, RPLP0, ENG
	Biological processes	Epigenetic maintenance; transcriptional priming; early progenitor identity.
	Enriched pathways	Chromatin remodeling; STAT-mediated signaling; regulatory maintenance programs.
	Interpretation	A transitional gene set reflecting a low-level activation of progenitor and epigenetic control mechanisms.
	3. Canonical Notch Signaling Activation (Central Signaling Module)
	Representative genes	JAG1, DLL4, TGFBR1, MYC, KLF17
	Biological processes	Notch receptor-ligand activation; cell–cell communication; transcriptional modulation.
	Enriched pathways	Notch signaling; TGFβ signaling; MYC-regulated pathways.
	Interpretation	A central signaling module controlling communication and transcriptional state transitions.
	4. Adhesion, Extracellular Matrix, and Mechanotransduction (Intermediate-High Expression)
	Representative genes	PECAM1, KIT, EPCAM, AXL, GSK3B, SMO, TWIST1/2
	Biological processes	Cell adhesion; extracellular matrix interaction; mechanotransduction; partial EMT readiness.
	Enriched pathways	Hedgehog pathway; adhesion signaling; cytoskeletal regulation.
	Interpretation	A functional block integrating adhesion, ECM interaction, and mechanical sensing.
	5. Migration, EMT, and Plasticity (High-Intermediate Expression)
	Representative genes	CXCL8, SNAI1, ZEB2, THY1, PTCH1, LIN28A/B
	Biological processes	Migration; early EMT-like plasticity; cytokine-mediated remodeling.
	Enriched pathways	EMT signaling; morphogen pathways; inflammatory cytokine pathways.
	Interpretation	A plasticity-driven gene set supporting mobility, remodeling, and adaptive phenotypes.
	6. High Stemness Signature: Hedgehog/BMP/Notch Peak (Highest Expression Block)
	Representative genes	PROM1, FGFR2, NOS2, MS4A1, ABCB5, MYCN, DLL1, WNT1, ALDH1A1, BMP7, ABCG2
	Biological processes	Stem-cell maintenance; metabolic reprogramming; Notch–Wnt–BMP activation.
	Enriched pathways	Hedgehog signaling; BMP pathway; Wnt/Notch peak activation.
	Interpretation	The highest activation module, defining a strong stemness, developmental, and signaling peak.
